# Supplementary material for: Activated STAT3 Is a Novel Regulator of the XRCC1 Promoter and Selectively Increases XRCC1 Protein Levels in Triple Negative Breast Cancer
Source: Int J Mol Sci. 2021 May 22;22(11):5475. doi: 10.3390/ijms22115475 (PMC8196947; doi:10.3390/ijms22115475)
Supplement: Supplementary file 1 [file ijms-22-05475-s001.zip]

Archive with 1 entries (1 files):
- ijms-1187084-supplementary.pdf
